# Supplementary material for: Analysis of enterotoxigenic Bacillus cereus strains from dried foods using whole genome sequencing, multi-locus sequence analysis and toxin gene prevalence and distribution using endpoint PCR analysis
Source: Int J Food Microbiol. Author manuscript; Available in PMC 2024 Nov 7. (PMC11541649; doi:10.1016/j.ijfoodmicro.2018.06.016)
Supplement: Supplemental 1 [file NIHMS2023289-supplement-Supplemental_1.nwk]

(((((((((((((Bc113:47.83543044,Bcm1293:40.16456956)1.0000:42.54180527,(Bc138:3.99888393,Bc67:4.00111607)1.0000:65.45819473)0.4380:2.28524780,Bcf4429_71:78.21475220)0.6780:7.60268402,Bc119:94.80223338)0.8660:5.89887746,(Bc140:2.00013021,LOMQ01:4.99986979)1.0000:107.50223923)0.9980:15.25030899,(Bc244:127.82990011,(Bc105_MED12A:0.00000000,Bc99_MED11A:0.00000000)1.0000:117.17009989)0.7480:6.85103455)1.0000:31.70439301,(Bc97_MED5c:129.67383766,(Bc133:106.92655775,(Bc106_MED11B:108.29879761,(Bc107_MED11C:105.09425863,Bc110_MED29C:120.90574137)0.8180:13.70120239)0.2960:3.57344225)0.3320:1.32616234)1.0000:49.89247894)0.9960:32.79616547,(Bc18:0.00000000,Bc69:0.00000000)1.0000:200.12863991)1.0000:178.51003196,Bc89:437.66047220)0.9600:85.90404196,(((Bc136:62.42375300,Bc55:81.57624700)0.5480:4.39574219,LOMV01:61.60425781)1.0000:120.45087225,((Bc111:5.77539063,LOMR01:8.22460938)1.0000:133.91582456,(Bc112:95.30562337,Bc135:88.69437663)1.0000:51.58417544)1.0000:45.92412775)1.0000:316.56002326)1.0000:208.78412347,(Bc80:416.54794747,(LONG01:556.24365670,((BcG9241:140.80143229,LOMN01:181.19856771)1.0000:189.49987372,(Bc12:208.97749023,(Bc50:157.86469884,(Bc66:89.95782471,Bc72:103.04217529)1.0000:89.63530116)0.9220:21.52250977)1.0000:80.00012628)1.0000:110.00634330)0.9920:120.38955253)1.0000:97.48591309)1.0000:821.23326416,((((((Bc174_E80F4D:116.30000000,Bc91:83.70000000)1.0000:81.10937500,Bccmcc:184.39062500)0.6360:5.38690476,Bcbag1x1_2:191.86309524)1.0000:192.04216747,Bcbag1x1_1:452.08283253)1.0000:106.86731947,(LOBE01:366.58209746,(Bcvd22:92.30681818,(Bc143_D38F5B:63.97761194,Bcg9842:49.02238806)1.0000:27.69318182)1.0000:266.66790254)1.0000:182.02330553)1.0000:220.96464146,((Bc23:90.54032258,Bcvd156:88.45967742)1.0000:371.04404026,(((((Bcvd140:78.95723684,LOMO01:69.04276316)0.7320:13.46261161,Bc10876:81.53738839)1.0000:123.69884673,(Bc68:164.78860294,(Bc139:125.72956731,LOQD01:135.27043269)0.8260:19.21139706)1.0000:53.23865327)0.8240:28.76934070,((BcF65185:91.58680556,LOQA01:100.41319444)1.0000:22.26474057,(Bc21:84.19545455,(Bc137:0.00000000,Bcbmg1:0.00000000)1.0000:91.80454545)1.0000:35.73525943)1.0000:106.48065930)1.0000:143.30489309,((((Bc149_D56F2C:90.72000000,Bc77:80.28000000)1.0000:38.17708333,LOMS01:117.82291667)0.9960:20.60519622,Bc4264:136.39480378)1.0000:68.58364258,(((BcST24:4.02586207,LOQB01:2.97413793)1.0000:105.57744565,Bcvd200:116.42255435)0.6560:11.10227273,(Bc14579:144.75416667,(Bcrock1_15:110.85106383,(Bc85:81.26785714,Bcvd169:77.73214286)0.9600:18.14893617)0.9460:16.74583333)0.2840:2.52272727)1.0000:70.87729492)1.0000:129.91581003)1.0000:87.73818631)1.0000:170.37764369)1.0000:688.25845875)1.0000:470.88387523,Bcbag2x1_3:1622.41547131,(LOBD01:170.00000000,LOMP01:152.00000000)1.0000:2245.58452869);
