# Supplementary material for: Analysis of enterotoxigenic Bacillus cereus strains from dried foods using whole genome sequencing, multi-locus sequence analysis and toxin gene prevalence and distribution using endpoint PCR analysis
Source: Int J Food Microbiol. Author manuscript; Available in PMC 2024 Nov 7. (PMC11541649; doi:10.1016/j.ijfoodmicro.2018.06.016)
Supplement: Supplemental 2 [file NIHMS2023289-supplement-Supplemental_2.nwk]

(((((((((Bcvd140:80.04806664,LOMO01:68.95193336)0.9240:19.06969299,Bc10876:75.93030701)1.0000:137.14636700,(Bc68:171.31140573,(Bc139:127.07663574,LOQD01:134.92336426)0.7260:15.68859427)1.0000:40.29113300)0.9880:36.05801392,((BcF65185:94.48652918,LOQA01:98.51347082)0.9860:22.25955963,(Bc21:84.18868001,(Bc137:0.00000000,Bcbmg1:0.00000000)1.0000:92.81131999)1.0000:35.74044037)1.0000:101.12948608)1.0000:137.98292236,((((Bc149_D56F2C:93.93998549,Bc77:80.06001451)1.0000:38.18589592,LOMS01:117.81410408)1.0000:22.84666988,Bc4264:137.15333012)1.0000:47.89206060,(((Bc85:90.44120178,Bcvd169:68.55879822)0.9980:17.35758718,Bcrock1_15:111.64241282)0.9800:15.47891998,(Bc14579:140.01655960,(Bcvd200:126.20174789,(BcST24:4.01151316,LOQB01:2.98848684)1.0000:98.79825211)0.9800:15.98344040)0.6600:4.64608002)1.0000:89.55966568)1.0000:139.83956019)1.0000:58.82731934,(Bc23:90.69426758,Bcvd156:89.30573242)1.0000:411.31637851)1.0000:224.83918485,((((Bc143_D38F5B:64.15873016,Bcg9842:48.84126984)1.0000:27.77419355,Bcvd22:92.22580645)1.0000:277.22861961,LOBE01:364.02138039)1.0000:200.54234695,(Bcbag1x1_1:502.27094210,(Bcbag1x1_2:187.51862880,(Bc174_E80F4D:197.57589406,Bccmcc:189.42410594)0.5620:4.98137120)1.0000:154.72905790)1.0000:89.95765305)1.0000:139.86247121)1.0000:711.37327708,(((((((Bc66:92.35000000,Bc72:101.65000000)1.0000:90.39460784,Bc50:160.10539216)0.9940:27.42500000,Bc12:207.57500000)1.0000:100.83916558,(BcG9241:137.39814815,LOMN01:190.60185185)1.0000:169.16083442)1.0000:115.02850897,Bc80:457.09649103)0.8780:73.21257591,LONG01:570.59992409)1.0000:113.35257549,((((Bc111:5.09016393,LOMR01:8.90983607)1.0000:133.39955357,(Bc112:95.35087719,Bc135:93.64912281)1.0000:54.10044643)1.0000:46.14209906,(LOMV01:64.25969828,(Bc136:63.37076271,Bc55:80.62923729)0.5400:2.74030172)1.0000:121.23290094)1.0000:367.79080739,(Bc89:381.81392299,(Bc18:201.40252851,((((Bc106_MED11B:114.14027778,Bc133:110.85972222)0.2900:4.33593750,Bc97_MED5c:124.16406250)0.3240:8.54106105,(Bc107_MED11C:114.79619565,Bc110_MED29C:113.20380435)0.5540:12.70893895)1.0000:53.91791735,((Bc105_MED12A:123.72256098,Bc244:122.27743902)0.8580:11.13892228,((Bc140:2.03846154,LOMQ01:5.96153846)1.0000:101.19277344,(Bc119:89.88504464,((Bc113:47.19897959,Bcm1293:42.80102041)1.0000:40.54720745,(Bc67:66.85546875,Bcf4429_71:84.14453125)0.6060:5.45279255)0.9160:12.61495536)0.9500:14.68222656)0.8440:11.04857772)1.0000:31.37895765)0.9940:27.85528399)1.0000:240.24857701)0.9500:79.06026683)1.0000:206.04580098)1.0000:753.13482869)1.0000:510.12069499,Bcbag2x1_3:1629.57083333,(LOBD01:174.17968750,LOMP01:152.82031250)1.0000:2264.42916667);
