# Supplementary material for: Analysis of enterotoxigenic Bacillus cereus strains from dried foods using whole genome sequencing, multi-locus sequence analysis and toxin gene prevalence and distribution using endpoint PCR analysis
Source: Int J Food Microbiol. Author manuscript; Available in PMC 2024 Nov 7. (PMC11541649; doi:10.1016/j.ijfoodmicro.2018.06.016)
Supplement: Supplemental 3 [file NIHMS2023289-supplement-Supplemental_3.nwk]

(((((((((Bc10876:1063.18240792,LOMO01:877.81759208)0.9980:186.50790405,Bcvd140:1018.49209595)1.0000:2225.07673997,(LOQD01:2211.32022095,(Bc139:1986.17567546,Bc68:1880.82432454)1.0000:334.67977905)1.0000:584.86076003)0.5380:260.64812597,((BcF65185:1224.21371280,LOQA01:1072.78628720)1.0000:459.08875465,(Bc21:1078.47564019,(Bc137:0.00000000,Bcbmg1:0.00000000)1.0000:994.52435981)1.0000:698.91124535)1.0000:1269.82062403)1.0000:2396.66523819,((((Bc149_D56F2C:1195.85825094,Bc77:1278.14174906)1.0000:700.88480854,LOMS01:2172.61519146)1.0000:958.22549929,Bc4264:2146.02450071)1.0000:518.83997027,(Bc14579:1886.54182053,(((Bc85:1383.12170410,Bcvd169:1203.87829590)1.0000:294.95428658,Bcrock1_15:1375.54571342)1.0000:336.00174522,(Bcvd200:2364.85210037,(BcST24:4.19461060,LOQB01:4.80538940)1.0000:1563.14789963)1.0000:148.49825478)1.0000:194.70876122)1.0000:1702.38350105)1.0000:1851.49171003)1.0000:742.94646378,(Bc23:1807.39892999,Bcvd156:1604.60107001)1.0000:5527.81941293)1.0000:1623.80741813,((((Bc143_D38F5B:625.04278368,Bcg9842:782.95721632)1.0000:883.92708130,Bcvd22:1768.07291870)1.0000:4373.83153710,LOBE01:5360.91846290)1.0000:2033.67858223,(Bcbag1x1_1:6367.58395874,(Bccmcc:3107.82995832,(Bc174_E80F4D:2898.45588466,Bcbag1x1_2:2768.54411534)1.0000:280.17004168)1.0000:1604.16604126)1.0000:1110.30579277)1.0000:1113.80800589)1.0000:11712.04483835,(((((((Bc66:1437.57838983,Bc72:1452.42161017)1.0000:1011.72159091,Bc50:2371.27840909)1.0000:563.41316106,Bc12:3059.33683894)1.0000:1532.18599134,(BcG9241:1668.95000000,LOMN01:1822.05000000)1.0000:2983.43900866)1.0000:1582.83815291,Bc80:6657.34934709)1.0000:1161.78643036,LONG01:7447.15106964)1.0000:2149.86195957,((((Bc111:2.84126984,LOMR01:6.15873016)1.0000:2834.54934211,(Bc112:2018.60129310,Bc135:2152.39870690)1.0000:763.70065789)1.0000:819.35023585,(LOMV01:1331.39344262,(Bc136:1314.93548387,Bc55:1430.06451613)1.0000:59.60655738)1.0000:2393.33726415)1.0000:5247.29732535,(Bc89:5917.85064697,(Bc18:3331.01672363,((((Bc107_MED11C:1639.19946809,Bc133:1696.80053191)1.0000:183.54652778,Bc97_MED5c:1766.95347222)1.0000:402.84447674,(Bc106_MED11B:1493.76020408,Bc110_MED29C:1488.23979592)1.0000:665.28052326)1.0000:734.55978468,(Bc244:2440.67661830,(Bc105_MED12A:1950.82333097,(Bc119:1719.06759511,((Bc140:17.71875000,LOMQ01:15.28125000)1.0000:1610.34700521,((Bc113:621.59953704,Bcm1293:652.40046296)1.0000:858.35625000,(Bc67:1472.60661765,Bcf4429_71:1414.39338235)0.9260:48.89375000)1.0000:120.77799479)0.9960:83.30740489)1.0000:270.48916903)1.0000:317.26088170)1.0000:704.86990282)1.0000:463.27624512)1.0000:3098.17279053)1.0000:2068.20926644)1.0000:1797.81197537)1.0000:10053.71527863)1.0000:4496.92425537,Bcbag2x1_3:20364.57042717,(LOBD01:2939.01562500,LOMP01:2683.98437500)1.0000:25426.42957283);
